# Supplementary material for: Serum Uric Acid Level as an Estimated Parameter That Predicts All-Cause Mortality in Patients with Hemodialysis
Source: J Pers Med. 2025 Jul 11;15(7):305. doi: 10.3390/jpm15070305 (PMC12298383; doi:10.3390/jpm15070305)
Supplement: Supplementary file 1 [file jpm-15-00305-s001.zip]

Archive with 1 entries (1 files):
- jpm-3595500-supplementary.pdf
